# Supplementary material for: Comprehensive analysis of intramolecular G-quadruplex structures: furthering the understanding of their formalism
Source: Nucleic Acids Res. 2024 Mar 21;52(7):3522–46. doi: 10.1093/nar/gkae182 (PMC11039995; doi:10.1093/nar/gkae182)
Supplement: gkae182_Supplemental_Files [file gkae182_supplemental_files.zip]

Archive with 2 entries (2 files):
- ASC-G4_outputs.tar.gz
- Supplementary_Data.pdf
